# Supplementary material for: Identification of long non-coding RNAs biomarkers for early diagnosis of myocardial infarction from the dysregulated coding-non-coding co-expression network
Source: Oncotarget. 2016 Sep 13;7(45):73541–51. doi: 10.18632/oncotarget.11999 (PMC5341997; doi:10.18632/oncotarget.11999)
Supplement: Supplementary file 2 [file oncotarget-07-73541-s002.xls]

## Sheet: lncRNA 
lncRNA ID	logFC	q-value
ENSG00000232451.1	1.29793	0
ENSG00000228262.8	1.27004	0
ENSG00000249835.2	1.26063	0
ENSG00000276107.1	1.15185	0
ENSG00000270075.1	1.10574	0
ENSG00000236266.1	1.0802	0
ENSG00000258086.1	1.07669	0
ENSG00000258137.5	1.07669	0
ENSG00000279980.1	1.03719	0
ENSG00000246526.2	-1.01836	0
ENSG00000279948.1	-1.00745	0

## Sheet: mRNA
HGNC id	logFC	q-value
4929	1.50814	0
23710	1.48288	0
7056	1.40589	0
4783	1.36223	0
26253	1.35739	0
7850	1.35454	0
1839	1.34013	0
9021	1.33659	0
11213	1.31461	0
8013	1.314	0
6283	1.31104	0
604	1.29952	0
1326	1.29751	0
2180	1.2974	0
114548	1.29685	0
2207	1.29039	0
6364	1.27407	0
338339	1.27357	0
3553	1.26752	0
122953	1.26662	0
3034	1.26518	0
85450	1.26384	0
9935	1.25794	0
55600	1.25214	0
3557	1.25024	0
84536	1.24994	0
54210	1.24176	0
1462	1.23498	0
10288	1.23482	0
5329	1.22897	0
6286	1.22512	0
9846	1.22421	0
2355	1.22194	0
58476	1.2189	0
23645	1.21844	0
25797	1.21444	0
4792	1.21183	0
201191	1.20815	0
7097	1.20487	0
6556	1.2021	0
2920	1.20162	0
9913	1.19927	0
692205	1.19811	0
978	1.19776	0
8303	1.19567	0
5142	1.19215	0
2219	1.19186	0
9261	1.19051	0
683	1.18897	0
221336	1.18888	0
9308	1.18668	0
64332	1.18661	0
6498	1.18416	0
10221	1.18299	0
1475	1.18025	0
6280	1.17603	0
5996	1.17594	0
146225	1.17569	0
57162	1.16939	0
366	1.16734	0
5836	1.16586	0
5366	1.16563	0
221692	1.16489	0
183	1.16249	0
58191	1.15892	0
2354	1.15852	0
3383	1.15805	0
5265	1.15792	0
5878	1.15697	0
1647	1.15637	0
55959	1.15623	0
9056	1.15558	0
1026	1.15497	0
199	1.15364	0
9023	1.15304	0
116844	1.14902	0
1441	1.1452	0
4318	1.14467	0
374	1.14056	0
23764	1.13721	0
2353	1.13667	0
6351	1.13279	0
23001	1.13176	0
116362	1.12924	0
162962	1.12797	0
4069	1.12591	0
7288	1.12572	0
1263	1.12181	0
9444	1.12042	0
728	1.11804	0
51099	1.11716	0
2357	1.11618	0
222487	1.11532	0
140885	1.1145	0
199675	1.11127	0
4256	1.10942	0
10981	1.10539	0
8291	1.10443	0
7763	1.10431	0
4311	1.10136	0
9034	1.10066	0
9314	1.09883	0
9839	1.09746	0
343702	1.09671	0
64581	1.09564	0
51313	1.09381	0
3687	1.09252	0
8972	1.08858	0
29992	1.08703	0
123	1.08646	0
8876	1.08268	0
1649	1.08251	0
7099	1.08165	0
169044	1.08114	0
80005	1.08111	0
100131766	1.07627	0
11240	1.07287	0
1906	1.07209	0
5806	1.07114	0
144423	1.0682	0
7450	1.06738	0
55350	1.06684	0
4616	1.06623	0
6398	1.06295	0
53831	1.06063	0
945	1.06023	0
2204	1.05838	0
2358	1.05507	0
284207	1.05391	0
3397	1.05379	0
64092	1.05138	0
54504	1.05133	0
948	1.04846	0
9103	1.04613	0
1362	1.04581	0
201651	1.04538	0
79887	1.04337	0
506	1.04199	0
433	1.04137	0
1390	1.0408	0
64651	1.04049	0
7057	1.03839	0
7127	1.03803	0
11027	1.03786	0
8676	1.03608	0
571	1.03324	0
9332	1.03303	0
51094	1.03008	0
467	1.02997	0
5008	1.02985	0
56666	1.02897	0
2769	1.0288	0
23210	1.02816	0
57458	1.0268	0
55701	1.02572	0
124935	1.02471	0
5756	1.02415	0
203228	1.02167	0
8754	1.01773	0
255488	1.01576	0
1191	1.01284	0
11025	1.01281	0
64231	1.0122	0
53829	1.01073	0
415116	1.01071	0
118987	1.01065	0
55647	1.00835	0
2069	1.00751	0
306	1.00627	0
115727	1.00583	0
221079	1.00477	0
10859	1.00354	0
84419	1.0027	0
597	1.0009	0
6827	1.00006	0
729230	-1.14283	0
85315	-1.13865	0
1234	-1.09883	0
7696	-1.08418	0
7372	-1.0799	0
254531	-1.07532	0
27300	-1.06964	0
492311	-1.02528	0
168537	-1.02458	0
151484	-1.02329	0
93594	-1.01973	0
85478	-1.01951	0
6097	-1.01515	0
79833	-1.01315	0
474344	-1.00634	0
1154	-1.00579	0
