# Supplementary material for: Identification of long non-coding RNAs biomarkers for early diagnosis of myocardial infarction from the dysregulated coding-non-coding co-expression network
Source: Oncotarget. 2016 Sep 13;7(45):73541–51. doi: 10.18632/oncotarget.11999 (PMC5341997; doi:10.18632/oncotarget.11999)
Supplement: Supplementary file 3 [file oncotarget-07-73541-s003.xlsx]

## Sheet: Enriched GO terms
Category	Term	PValue	Genes	Fold Enrichment	P value after Benjamini
GOTERM_BP_FAT	GO:0006952~defense response	1.11749e-24	3240, 240, 1191, 2919, 6556, 7124, 64581, 5023, 1051, 6351, 199, 2209, 23135, 6614, 8460, 3577, 5265, 3055, 3576, 84807, 7130, 55122, 4688, 8876, 9308, 6256, 7941, 23166, 4973, 6364, 7305, 8942, 58191, 4332, 2358, 10871, 2268, 313, 820, 6280, 6283, 728, 64332, 3553, 5806, 3557, 114548, 6279, 1441, 2920, 2921, 5199, 912, 5724, 11025, 11024, 3162, 653361, 1675, 7099, 11027, 5004, 11026, 10288, 7534…	3.97985	2.87978e-21
GOTERM_BP_FAT	GO:0006955~immune response	5.5719e-23	10859, 50856, 2210, 683, 1191, 2919, 6556, 8741, 7124, 64581, 3383, 1051, 6351, 9103, 2209, 1520, 2207, 7850, 2204, 54210, 5580, 6398, 3576, 55122, 4689, 4688, 8876, 9308, 26253, 7940, 974, 11006, 338339, 4973, 6364, 8942, 2219, 2215, 58191, 2217, 10871, 146722, 5008, 366, 728, 7422, 10261, 4783, 3553, 5806, 3557, 79168, 114548, 124599, 2920, 353514, 2921, 5199, 912, 5724, 11025, 11024, 5996, 653…	3.64313	7.17939e-20
GOTERM_BP_FAT	GO:0006954~inflammatory response	9.17745e-23	240, 1191, 2919, 6556, 7124, 64581, 5023, 1051, 6351, 199, 23135, 6614, 8460, 3577, 5265, 3576, 84807, 7130, 8876, 6256, 7941, 23166, 4973, 6364, 2358, 313, 6280, 6283, 64332, 3553, 5806, 3557, 114548, 6279, 2920, 2921, 5199, 5724, 3162, 1675, 7099, 5004, 7534, 9332, 7097, 2353, 140, 4067, 1536, 7057, 51311, 4069	5.29213	7.88343e-20
GOTERM_BP_FAT	GO:0009611~response to wounding	4.75941e-22	240, 1191, 2919, 3084, 6556, 7124, 64581, 5023, 948, 1051, 6351, 199, 23135, 6614, 8460, 3577, 5329, 5265, 3576, 84807, 7130, 8876, 6256, 7941, 23166, 4973, 6364, 8291, 2358, 133, 10672, 313, 6280, 6283, 2069, 64332, 3553, 1462, 5806, 3557, 114548, 6279, 2920, 2921, 5199, 5054, 5341, 5724, 3162, 1675, 7099, 5004, 4814, 7534, 9332, 1839, 7097, 2353, 140, 4067, 1536, 51311, 7057, 4069, 7056	4.05647	3.06625e-19
GOTERM_BP_FAT	GO:0009617~response to bacterium	3.92069e-09	133, 6556, 7124, 2268, 10221, 820, 6283, 9021, 3553, 3654, 5265, 3055, 55122, 11213, 5199, 5724, 912, 23166, 6364, 7099, 2353, 7097, 4792, 4069, 7056	4.28443	2.02072e-06
GOTERM_BP_FAT	GO:0001817~regulation of cytokine production	2.68837e-08	91662, 55122, 11213, 9308, 6556, 7124, 5045, 64581, 5552, 2069, 1051, 3162, 183, 7072, 7099, 2207, 3553, 7097, 604, 51311, 7057, 114548, 5966	4.203	1.15465e-05
GOTERM_BP_FAT	GO:0002684~positive regulation of immune system process	5.69985e-08	3597, 1191, 6556, 8741, 64581, 1026, 3383, 2069, 7422, 2207, 3553, 3654, 604, 8876, 11213, 9308, 5199, 912, 7099, 1675, 3142, 7097, 4792, 4067, 7057, 51311	3.61332	2.09834e-05
GOTERM_BP_FAT	GO:0006909~phagocytosis	1.35815e-07	23210, 2219, 19, 2209, 6556, 2207, 22918, 64581, 5806, 7057, 948, 3055	8.26895	4.37483e-05
GOTERM_BP_FAT	GO:0002237~response to molecule of bacterial origin	2.58959e-07	133, 55122, 11213, 6556, 10221, 5724, 7099, 3553, 9021, 2353, 7097, 3654, 4792, 5265, 7056	5.76903	7.41458e-05
GOTERM_BP_FAT	GO:0032496~response to lipopolysaccharide	4.49482e-07	133, 55122, 11213, 6556, 10221, 5724, 7099, 3553, 9021, 2353, 3654, 4792, 5265, 7056	6.01378	0.000115825
GOTERM_BP_FAT	GO:0010033~response to organic substance	4.84176e-07	133, 6556, 762, 7124, 59345, 10221, 1026, 64581, 5023, 8013, 5211, 366, 4929, 1649, 9021, 3553, 3654, 1545, 3557, 5265, 1846, 55122, 6546, 26524, 11213, 9308, 5742, 23645, 2752, 8660, 6256, 51094, 6272, 5724, 5366, 2180, 3162, 8942, 7099, 9709, 58191, 7097, 2353, 3310, 4792, 4067, 7057, 7056	2.20199	0.000113423
GOTERM_BP_FAT	GO:0006935~chemotaxis	1.57835e-06	2358, 2357, 2919, 2920, 2921, 3684, 6280, 5724, 146225, 6364, 6351, 728, 6036, 9034, 58191, 3553, 3577, 5329, 3576	3.92775	0.000338893
GOTERM_BP_FAT	GO:0042330~taxis	1.57835e-06	2358, 2357, 2919, 2920, 2921, 3684, 6280, 5724, 146225, 6364, 6351, 728, 6036, 9034, 58191, 3553, 3577, 5329, 3576	3.92775	0.000338893
GOTERM_BP_FAT	GO:0031349~positive regulation of defense response	1.67834e-06	91662, 11213, 5008, 64581, 912, 2069, 183, 7099, 2207, 7097, 3654, 4792, 51311	5.89021	0.000332644
GOTERM_BP_FAT	GO:0048584~positive regulation of response to stimulus	2.74671e-06	91662, 1191, 11213, 6556, 7124, 5008, 64581, 5199, 912, 2069, 7422, 183, 7099, 1675, 2207, 3553, 7097, 3654, 4792, 4067, 51311, 7057, 3576	3.22349	0.000505464
GOTERM_BP_FAT	GO:0001819~positive regulation of cytokine production	2.81789e-06	91662, 55122, 9308, 6556, 7124, 64581, 2069, 183, 7099, 2207, 3553, 7097, 7057, 114548	5.14512	0.000483996
GOTERM_BP_FAT	GO:0045087~innate immune response	4.04564e-06	55122, 4688, 1191, 8876, 6556, 64581, 5199, 912, 8942, 653361, 1675, 7099, 2209, 58191, 7097, 1536, 51311	4.07455	0.000651391
GOTERM_BP_FAT	GO:0032675~regulation of interleukin-6 production	9.21265e-06	1051, 91662, 2069, 55122, 7099, 11213, 7124, 3553, 7097	8.26895	0.00139556
GOTERM_BP_FAT	GO:0051090~regulation of transcription factor activity	1.28726e-05	3162, 183, 7099, 11213, 1649, 7124, 133746, 3553, 7097, 10221, 3654, 4792, 3383, 114548	4.49574	0.00184124
GOTERM_BP_FAT	GO:0001818~negative regulation of cytokine production	1.41221e-05	91662, 3162, 11213, 9308, 6556, 7124, 5045, 604, 7057	7.83374	0.00191358
GOTERM_BP_FAT	GO:0050778~positive regulation of immune response	3.20112e-05	1191, 11213, 6556, 64581, 5199, 912, 2069, 1675, 7099, 2207, 3553, 7097, 3654, 4792, 4067, 51311	3.64974	0.00411622
GOTERM_BP_FAT	GO:0002526~acute inflammatory response	3.7596e-05	1191, 8876, 5199, 5023, 1051, 1675, 7099, 5004, 7534, 9332, 3553, 4067, 5265	4.38761	0.00460302
GOTERM_BP_FAT	GO:0042981~regulation of apoptosis	4.38341e-05	91662, 8531, 1191, 3084, 7124, 8741, 9262, 5045, 1026, 5023, 8843, 1051, 7422, 7421, 4929, 1649, 9021, 3553, 3654, 54507, 604, 85329, 114548, 597, 204851, 415116, 8876, 5245, 133746, 6256, 6272, 5366, 89846, 3162, 183, 7072, 7099, 9709, 7128, 7534, 7097, 121512, 4792, 1612, 64857, 7057	1.8924	0.00512151
GOTERM_BP_FAT	GO:0043067~regulation of programmed cell death	5.59543e-05	91662, 8531, 1191, 3084, 7124, 8741, 9262, 5045, 1026, 5023, 8843, 1051, 7422, 7421, 4929, 1649, 9021, 3553, 3654, 54507, 604, 85329, 114548, 597, 204851, 415116, 8876, 5245, 133746, 6256, 6272, 5366, 89846, 3162, 183, 7072, 7099, 9709, 7128, 7534, 7097, 121512, 4792, 1612, 64857, 7057	1.87375	0.00624988
GOTERM_BP_FAT	GO:0007243~protein kinase cascade	5.66434e-05	91662, 2357, 9261, 7124, 10672, 5008, 9262, 10221, 4616, 728, 9021, 3553, 3654, 1848, 1846, 26524, 5341, 3162, 9170, 7099, 150094, 121512, 7097, 4792, 1612, 7057, 51311	2.41364	0.0060638
GOTERM_BP_FAT	GO:0051098~regulation of binding	5.99237e-05	11213, 3084, 7124, 133746, 10221, 3383, 3162, 183, 7099, 1649, 3553, 7097, 3654, 4792, 5580, 114548	3.45891	0.00615808
GOTERM_BP_FAT	GO:0010941~regulation of cell death	6.04478e-05	91662, 8531, 1191, 3084, 7124, 8741, 9262, 5045, 1026, 5023, 8843, 1051, 7422, 7421, 4929, 1649, 9021, 3553, 3654, 54507, 604, 85329, 114548, 597, 204851, 415116, 8876, 5245, 133746, 6256, 6272, 5366, 89846, 3162, 183, 7072, 7099, 9709, 7128, 7534, 7097, 121512, 4792, 1612, 64857, 7057	1.86685	0.00597357
GOTERM_BP_FAT	GO:0045089~positive regulation of innate immune response	6.10143e-05	2069, 7099, 11213, 7097, 3654, 64581, 4792, 51311, 912	6.47135	0.00580673
GOTERM_BP_FAT	GO:0051101~regulation of DNA binding	7.22841e-05	3162, 183, 7099, 11213, 1649, 7124, 133746, 3553, 7097, 10221, 3654, 4792, 3383, 114548	3.82695	0.00663088
GOTERM_BP_FAT	GO:0002221~pattern recognition receptor signaling pathway	0.000111624	7099, 11213, 7097, 3654, 64581, 4792	11.6738	0.00987063
