# Supplementary material for: Identification of long non-coding RNAs biomarkers for early diagnosis of myocardial infarction from the dysregulated coding-non-coding co-expression network
Source: Oncotarget. 2016 Sep 13;7(45):73541–51. doi: 10.18632/oncotarget.11999 (PMC5341997; doi:10.18632/oncotarget.11999)
Supplement: Supplementary file 4 [file oncotarget-07-73541-s004.xlsx]

## Sheet: Enriched KEGG pathway
Category	Term	PValue	Genes	Fold Enrichment	Benjamini
KEGG_PATHWAY	hsa04640:Hematopoietic cell lineage	2.49e-05	1436, 1441, 945, 7124, 290, 3684, 912, 1438, 948, 2209, 3553, 7850, 4311	4.46897	0.00303199
KEGG_PATHWAY	hsa04060:Cytokine-cytokine receptor interaction	0.000158	1436, 3597, 1441, 2919, 8741, 7124, 56034, 5008, 2920, 2921, 1438, 6351, 6364, 3459, 7422, 84957, 8794, 58191, 3553, 7850, 3577, 3576	2.48247	0.0095747
KEGG_PATHWAY	hsa04920:Adipocytokine signaling pathway	0.00166512	2180, 7124, 9021, 8660, 6256, 51094, 4792, 4794, 948	3.97128	0.0655258
KEGG_PATHWAY	hsa04620:Toll-like receptor signaling pathway	0.00193723	6351, 7099, 7124, 3553, 1326, 7097, 2353, 3654, 4792, 51311, 3576	3.21984	0.0574279
KEGG_PATHWAY	hsa04062:Chemokine signaling pathway	0.00386424	2919, 2920, 59345, 2921, 2268, 6351, 6364, 653361, 58191, 3577, 4792, 4067, 5580, 3576, 3055	2.37144	0.090145
KEGG_PATHWAY	hsa04621:NOD-like receptor signaling pathway	0.00444746	2919, 7128, 7124, 2920, 3553, 4792, 3576, 114548	3.8147	0.0866475
