# Supplementary material for: Identification of long non-coding RNAs biomarkers for early diagnosis of myocardial infarction from the dysregulated coding-non-coding co-expression network
Source: Oncotarget. 2016 Sep 13;7(45):73541–51. doi: 10.18632/oncotarget.11999 (PMC5341997; doi:10.18632/oncotarget.11999)
Supplement: Supplementary file 5 [file oncotarget-07-73541-s005.xls]

## Sheet: Sheet1
19
56
133
183
240
265
912
948
1026
1191
1462
2204
2207
2212
2215
3084
3162
3240
3383
3383
3459
3553
3557
3557
3654
3957
3957
4792
4973
5029
5045
5054
5175
5265
5724
5742
5997
6256
6546
6574
6948
7056
7057
7077
7097
7099
7124
7128
7421
7422
7850
7941
8942
25797
51094
58191
84695
114548

## Sheet: Sheet2
19
183
240
2204
3162
3383
3557
3957
4973
5054
5175
5265
7056
7057
7099
7421
7422
7941
